# Supplementary material for: Language Choices at Home and Their Relationship With Educational Outcomes, With a Special Focus on Children With Origins in Former Yugoslavia and Turkey in Six European Countries
Source: Front Sociol. 2022 Jun 15;7:841847. doi: 10.3389/fsoc.2022.841847 (PMC9240635; doi:10.3389/fsoc.2022.841847)
Supplement: Supplementary file 1 [file Data_Sheet_1.xlsx]

## Sheet: TOC
Table of contents for supplementary materials
Tab	Title
Table 1	Table 1. Descriptive information of samples and variables
Table 2	Table 2. Distribution of language use groups (%) among all children of immigrants (upper panel) and youth with origins in Turkey and former Yugoslavia (lower panel)
Table 3a	Table 3a. Predictors of speaking mainly the L1 with parents among all children of immigrants
Table 3b	Table 3b. Predictors of speaking mainly the L1 with parents among selected group
Table 3c	Table 3c. Predictors of speaking mainly the L1 with parents among young people with origins in the Former Yugoslavia and Turkey separately
Table 4a	Table 4a. Predictors of speaking only the L2 with parents among all children of immigrants
Table 4a	Table 4b. Predictors of speaking only the L2 with parents among selected group
Table 4c	Table 4c. Predictors of speaking only the L2 with parents among young people with origins in the Former Yugoslavia and Turkey separately
Table 5a	Table 5a. Predictors of speaking both the L1 and the L2 with parents among all children of immigrants
Table 5b	Table 5b. Predictors of speaking both the L1 and the L2 with parents among selected group
Table 5c	Table 5c. Predictors of speaking both the L1 and the L2 with parents among young people with origins in the Former Yugoslavia and Turkey separately
Table 6a	Table 6a. Predictors of reading scores among all students
Table 6b	Table 6b. Predictors of reading scores among selected group (with majority)
Table 6c	Table 6c. Predictors of reading scores among young people with origins in the Former Yugoslavia and Turkey separately (with majority)
Table 6d	Table 6d. Predictors of reading scores among children of immigrants
Table 6e	Table 6e. Predictors of reading scores among selected group only
Table 6f	Table 6f. Predictors of reading scores among young people with origins only in the Former Yugoslavia and Turkey separately
Table 7a	Table 7a. Predictors of math scores among all students
Table 7b	Table 7b. Predictors of math scores among selected group (with majority)
Table 7c	Table 7c. Predictors of math scores among young people with origins in the Former Yugoslavia and Turkey separately (with majority)
Table 7d	Table 7d. Predictors of math scores among children of immigrants
Table 7e	Table 7e. Predictors of math scores among selected group only
Table 7f	Table 7f. Predictors of math scores among young people with origins only in the Former Yugoslavia and Turkey separately
Table 8a	Table 8a. Predictors of educational excpectations among all students
Table 8b	Table 8b. Predictors of educational expectations among selected group (with majority)
Table 8c	Table 8c. Predictors of educational expectations among young people with origins in the Former Yugoslavia and Turkey separately (with majority)
Table 8d	Table 8d. Predictors of educational expectations among children of immigrants
Table 8e	Table 8e. Predictors of educational expectations among selected group only
Table 8f	Table 8f. Predictors of educational expectations among young people with origins only in the Former Yugoslavia and Turkey separately
Link to tables in main text
Table 1	Same as Table 1
Table 2	Same as Table 2
Table 3a	Reduced version in upper panel of Table 3
Table 3b	Reduced version in lower panel of Table 3
Table 3c	Not in main text
Table 4a	Reduced version in upper panel of Table 4
Table 4b	Reduced version in lower panel of Table 4
Table 4c	Not in main text
Table 5a	Not in main text
Table 5b	Not in main text
Table 5c	Not in main text
Table 6a	Reduced version in upper panel of Table 5 and parts in Table 7
Table 6b	Reduced version in lower panel of Table 5
Table 6c	Not in main text
Table 6d	Not in main text
Table 6e	Not in main text
Table 6f	Not in main text
Table 7a	Not in main text
Table 7b	Not in main text
Table 7c	Not in main text
Table 7d	Not in main text
Table 7e	Not in main text
Table 7f	Not in main text
Table 8a	Reduced version in upper panel of Table 6 and parts in Table 7
Table 8b	Reduced version in lower panel of Table 6
Table 8c	Not in main text
Table 8d	Not in main text
Table 8e	Not in main text
Table 8f	Not in main text

## Sheet: Table 1
Table 1. Descriptive information of samples and variables
	Austria	Belgium	Denmark	Germany	Luxembourg	Switzerland	Total
Original N	6,802	8,475	7,657	5,451	5,230	5,822	39,437
N for RQ1	1,345	1,361	1,406	987	2,643	1,895	9,637
N for RQ2 (reading)	5,027	6,789	5,745	2,076	4,199	3,290	27,126
Individual level variables (based on sample for RQ2 reading)							Range
Parental SES	0.064	0.155	0.432	0.032	0.089	0.044	-6.727, 3.890
	(0.853)	(0.898)	(0.820)	(1.007)	(1.117)	(0.912)
First generation	0.057	0.067	0.026	.038	.228	.108	0/1
Age at migration (for first gen)	6.889	7.441	6.303	7.551	7.109	7.186	0, 16
Gender (female)	0.513	0.513	0.508	0.473	0.500	0.472	0/1
Relative grade	-0.518	-0.310	-0.139	0.538	0.370	0.315	-3, 3
	(0.579)	(0.572)	(0.378)	(0.648)	(0.664)	(0.613)
Perception of co-operation at school	0.374	-0.006	0.301	0.091	-0.032	0.139	-2.143, 1.676
	(1.006)	(0.973)	(0.873)	(1.022)	(1.022)	(1.021)
Sense of belonging to school	0.446	0.082	0.219	0.338	0.111	0.285	-3.258, 3.234
	(1.242)	(0.892)	(1.038)	(1.038)	(1.015)	(1.045)
Reading	497.3	508.4	500.4	524.0	483.4	489.2	159.9, 777.6
	(92.2)	(92.5)	(86.8)	(98.6)	(102.0)	(98.3)
Math	509.2	521.7	505.6	521.9	494.4	518.2	202.3, 767.0
	(83.0)	(84.3)	(75.2)	(86.9)	(88.8)	(85.7)
Expectation to complete HE	0.364	0.480	0.582	0.358	0.516	0.388	0/1
School level variables (based on sample for RQ2)
School SES	0.058	0.145	0.413	0.009	0.055	0.025	-1.891, 1.330
	(0.434)	(0.457)	(0.392)	(0.547)	(0.622)	(0.450)
School proportion FL immig.	0.047	-0.004	-0.014	0.027	0.293	0.097	-0.100, 0.900
(centered at 0.1)	(0.159)	(0.124)	(0.115)	(0.140)	(0.178)	(0.155)
School perception of co-op.	0.365	-0.007	0.297	0.085	-0.044	0.132	-2.143, 1.676
	(0.342)	(0.412)	(0.285)	(0.389)	(0.208)	(0.437)
School sense of belonging	0.422	0.072	0.205	0.315	0.094	0.271	-3.237, 2.725
	(0.307)	(0.249)	(0.256)	(0.284)	(0.214)	(0.311)
Standard deviations in parentheses

## Sheet: Table 2
Table 2. Distribution of language use groups (%) among all children of immigrants (upper panel) and youth with origins in Turkey and former Yugoslavia (lower panel)
All children of immigrants	Austria	Belgium	Denmark	Germany	Luxembourg	Switzerland
Mainly L1	48.10	39.82	26.24	34.75	66.36	39.84
Mix of L1 and L2	25.50	18.66	18.28	26.75	7.87	20.00
Only L2	26.39	41.51	55.48	38.50	25.77	40.16
N	1,345	1,361	1,406	987	2,643	1,895
Selected	Austria	Belgium	Denmark	Germany	Luxembourg	Switzerland
Mainly L1	50.00	46.67	20.29	30.63	84.80	44.80
Mix of L1 and L2	29.25	29.17	20.65	34.86	9.46	30.45
Only L2	20.75	24.17	59.06	34.51	5.74	24.74
N	800	120	276	284	296	683

## Sheet: Table 3a
Table 3a. Predictors of speaking mainly the L1 with parents among all children of immigrants
	Austria	Austria	Belgium	Belgium	Denmark	Denmark	Germany	Germany	Luxembourg	Luxembourg	Switzerland	Switzerland
	M1a	M2a	M1a	M2a	M1a	M2a	M1a	M2a	M1a	M2a	M1a	M2a
Parental SES	-0.09***	-0.10***	-0.05***	-0.05***	-0.03*	-0.03*	-0.05***	-0.06***	-0.04***	-0.04***	-0.04**	-0.04***
	(0.02)	(0.02)	(0.01)	(0.01)	(0.01)	(0.01)	(0.01)	(0.01)	(0.01)	(0.01)	(0.01)	(0.01)
First generation	0.09	0.08	0.06	0.06	0.11*	0.12*	0.17**	0.17**	0.04*	0.04*	0.16***	0.16***
	(0.05)	(0.05)	(0.04)	(0.04)	(0.05)	(0.05)	(0.06)	(0.06)	(0.02)	(0.02)	(0.04)	(0.04)
Age at migration	0.01**	0.01**	0.02***	0.01***	0.03***	0.03***	0.03***	0.03***	0.00	0.00	0.02***	0.02***
	(0.00)	(0.00)	(0.00)	(0.00)	(0.01)	(0.01)	(0.01)	(0.01)	(0.00)	(0.00)	(0.00)	(0.00)
Proportion FL immigrants in school		0.24**		0.50***		0.68***		0.44***		0.16		0.41***
		(0.09)		(0.10)		(0.09)		(0.11)		(0.10)		(0.08)
School mean SES		0.08*		0.08*		0.15***		0.09**		-0.02		0.13***
		(0.04)		(0.04)		(0.04)		(0.03)		(0.03)		(0.03)
Gender (female)	-0.11***	-0.11***	-0.04	-0.04	-0.07**	-0.07**	-0.03	-0.04	-0.01	-0.01	-0.07***	-0.07***
(ref. male)	(0.03)	(0.03)	(0.02)	(0.02)	(0.02)	(0.02)	(0.03)	(0.03)	(0.01)	(0.01)	(0.02)	(0.02)
Relative grade	-0.01	0.00	-0.00	0.00	-0.01	-0.00	0.00	0.01	-0.00	0.00	-0.02	-0.03
	(0.02)	(0.02)	(0.02)	(0.02)	(0.03)	(0.03)	(0.02)	(0.02)	(0.01)	(0.01)	(0.02)	(0.02)
School language (ref. German)
Dutch			0.01	0.01
			(0.08)	(0.07)
French			-0.21**	-0.20**					-0.28***	-0.28***	-0.25***	-0.24***
			(0.08)	(0.07)					(0.02)	(0.02)	(0.03)	(0.03)
English									-0.26***	-0.26***
									(0.04)	(0.04)
Italian											-0.33***	-0.29***
											(0.03)	(0.03)
Country of origin
Afghanistan	ref.	ref.			ref.	ref.
Former Yugoslavia (Bosnia-Herzegovina, Croatia, Kosovo, Macedonia, Montenegro, Serbia, Slovenia)	0.22*	0.22*									0.26***	0.23**
	(0.09)	(0.09)									(0.08)	(0.07)
another country inside of Europe (AUT)	0.24*	0.24**
	(0.09)	(0.09)
another country outside of Europe (AUT)	0.06	0.05
	(0.09)	(0.09)
Germany	-0.26*	-0.25*	-0.01	-0.02					-0.25***	-0.24***	-0.23**	-0.24**
	(0.10)	(0.10)	(0.09)	(0.09)					(0.05)	(0.05)	(0.08)	(0.08)
Syria	0.14	0.13			0.01	0.02
	(0.14)	(0.13)			(0.09)	(0.09)
Turkey	0.13	0.13	0.35***	0.33***	-0.12*	-0.09	-0.03	-0.03			0.17*	0.13
	(0.09)	(0.09)	(0.07)	(0.07)	(0.06)	(0.05)	(0.10)	(0.10)			(0.09)	(0.09)
France			ref.	ref.					-0.02	-0.02	-0.03	-0.05
									(0.04)	(0.04)	(0.10)	(0.10)
Netherlands			-0.09	-0.10
			(0.08)	(0.07)
A Sub-Saharan country (Africa excl. Maghreb)			0.14*	0.11
			(0.07)	(0.07)
North African country (Maghreb)			0.20**	0.16*
			(0.07)	(0.07)
Other Western European country (BEL)			0.39***	0.36***
			(0.07)	(0.07)
An Eastern European country			0.47***	0.45***
			(0.07)	(0.07)
Another country (BEL)			0.37***	0.34***
			(0.07)	(0.06)
The Faroe Islands					0.14	0.18
					(0.16)	(0.16)
Greenland					-0.35	-0.29
					(0.19)	(0.19)
Finland					-0.21	-0.15
					(0.41)	(0.41)
Iceland					0.08	0.11
					(0.16)	(0.16)
Iraq					0.09	0.07
					(0.06)	(0.05)
Lebanon					-0.06	-0.07
					(0.06)	(0.06)
Norway					-0.19	-0.17
					(0.15)	(0.14)
Pakistan					-0.06	-0.05
					(0.07)	(0.06)
Somalia					-0.08	-0.10
					(0.06)	(0.06)
Sweden					-0.05	-0.04
					(0.19)	(0.19)
Other European country (DNK)					0.10	0.11
					(0.06)	(0.06)
Other non-European country (DNK)					-0.08	-0.08
					(0.05)	(0.05)
One of the former Yugoslav republics					0.06	0.07			0.39***	0.37***
					(0.06)	(0.06)			(0.04)	(0.04)
Bosnia and Herzegovina							ref.	ref.
Croatia							-0.11	-0.13
							(0.15)	(0.15)
Greece							0.06	0.07
							(0.16)	(0.16)
Italy							0.03	0.02	0.39***	0.38***	0.07	0.05
							(0.13)	(0.13)	(0.05)	(0.05)	(0.08)	(0.08)
Montenegro							0.31	0.26
							(0.26)	(0.26)
Poland							0.08	0.12
							(0.11)	(0.11)
Serbia							0.09	0.09
							(0.13)	(0.13)
FYR Macedonia							-0.11	-0.13
							(0.17)	(0.17)
One of the former USSR republics							-0.07	-0.04
							(0.10)	(0.10)
Another country (DEU)							-0.02	-0.03
							(0.10)	(0.10)
Belgium									ref.	ref.
Cape Verde									0.35***	0.34***
									(0.05)	(0.05)
Portugal									0.50***	0.48***	0.30***	0.28***
									(0.04)	(0.04)	(0.08)	(0.08)
Other European Union Country (LUX)									0.30***	0.30***
									(0.04)	(0.04)
Another country (LUX)									0.29***	0.29***
									(0.04)	(0.04)
Albania											ref.	ref.
Austria											-0.16	-0.20
											(0.12)	(0.12)
Liechtenstein											-0.14	-0.25
											(0.44)	(0.43)
Spain											0.25*	0.24*
											(0.10)	(0.10)
Another country (CHE)											0.23**	0.19*
											(0.08)	(0.08)
Constant	0.29**	0.26**	0.16	0.15	0.28***	0.19***	0.23*	0.19*	0.47***	0.43***	0.28***	0.23**
	(0.09)	(0.09)	(0.10)	(0.09)	(0.05)	(0.05)	(0.10)	(0.10)	(0.04)	(0.05)	(0.07)	(0.07)
Variance: school	0.01***	0.00***	0.01***	0.01***	0.01***	0.00***	0.00***	0.00***	0.00***	0.00***	0.00	0.00***
	(0.00)	(0.00)	(0.00)	(0.00)	(0.00)	(0.00)	(0.00)	(0.00)	(0.00)	(0.00)	(0.00)	(0.00)
Variance: individual	0.21***	0.21***	0.17***	0.17***	0.16***	0.16***	0.18***	0.17***	0.12***	0.12***	0.18***	0.18***
	(0.01)	(0.01)	(0.01)	(0.01)	(0.01)	(0.01)	(0.01)	(0.01)	(0.00)	(0.00)	(0.01)	(0.01)
N	1345	1345	1361	1361	1406	1406	987	987	2643	2643	1895	1895
Multilevel linear regression models
Standard errors in parentheses
* p < 0.05, ** p < 0.01, *** p < 0.001

## Sheet: Table 3b
Table 3b. Predictors of speaking mainly the L1 with parents among selected group
	Austria	Austria	Belgium	Belgium	Denmark	Denmark	Germany	Germany	Luxembourg	Luxembourg	Switzerland	Switzerland
	M1b	M2b	M1b	M2b	M1b	M2b	M1b	M2b	M1b	M2b	M1b	M2b
Parental SES	-0.11***	-0.11***	-0.20***	-0.19***	-0.05*	-0.06*	-0.11***	-0.10***	-0.05*	-0.05*	-0.06**	-0.07**
	(0.02)	(0.02)	(0.05)	(0.04)	(0.02)	(0.02)	(0.02)	(0.03)	(0.02)	(0.02)	(0.02)	(0.02)
First generation	0.13	0.13	-0.02	-0.02	0.26*	0.24*	0.43**	0.42**	0.05	0.05	0.11	0.11
	(0.07)	(0.07)	(0.29)	(0.27)	(0.12)	(0.12)	(0.15)	(0.15)	(0.08)	(0.08)	(0.08)	(0.08)
Age at migration	0.01	0.01	0.03	0.03	-0.06*	-0.06*	0.02	0.02	-0.01	-0.01	0.01	0.01
	(0.01)	(0.01)	(0.03)	(0.03)	(0.02)	(0.02)	(0.01)	(0.01)	(0.01)	(0.01)	(0.01)	(0.01)
Proportion FL immigrants in school		0.23		1.16***		0.67***		0.12		0.33		0.38*
		(0.12)		(0.26)		(0.18)		(0.19)		(0.37)		(0.15)
School mean SES		0.04		0.11		0.19*		0.00		0.08		0.08
		(0.06)		(0.11)		(0.07)		(0.06)		(0.12)		(0.06)
Gender (female)	-0.11**	-0.13***	-0.01	-0.01	-0.19***	-0.21***	-0.04	-0.04	-0.07	-0.07	-0.17***	-0.16***
(ref. male)	(0.04)	(0.04)	(0.08)	(0.08)	(0.05)	(0.04)	(0.05)	(0.05)	(0.04)	(0.04)	(0.04)	(0.04)
Relative grade	0.01	0.02	-0.04	-0.01	0.07	0.06	0.02	0.03	-0.02	-0.02	-0.03	-0.02
	(0.03)	(0.03)	(0.06)	(0.05)	(0.05)	(0.05)	(0.03)	(0.04)	(0.03)	(0.03)	(0.03)	(0.03)
School language (ref. German)
Dutch			-0.15	-0.20
			(0.18)	(0.16)
French			-0.32	-0.37*					-0.26**	-0.27**	-0.16**	-0.15**
			(0.18)	(0.17)					(0.08)	(0.08)	(0.05)	(0.05)
English									0.33	0.30
									(0.26)	(0.26)
Italian											-0.22***	-0.20***
											(0.06)	(0.06)
Country of origin
Turkey	ref.	ref.			ref.	ref.	ref.	ref.			ref.	ref.
Ex-Yugoslavia	0.09*	0.09*			0.18***	0.16**	0.05	0.04			0.10	0.11*
	(0.04)	(0.04)			(0.05)	(0.05)	(0.06)	(0.06)			(0.05)	(0.05)
Constant	0.41***	0.39***	0.42*	0.38*	0.24***	0.19***	0.12*	0.11*	0.87***	0.77***	0.42***	0.34***
	(0.05)	(0.05)	(0.18)	(0.16)	(0.04)	(0.04)	(0.05)	(0.05)	(0.04)	(0.11)	(0.06)	(0.06)
Variance: school	0.01***	0.01***	0.04***	0.01	0.00*	0.00***	0.00	0.00	0.02***	0.01***	0.00***	0.00
	(0.01)	(0.01)	(0.02)	(0.02)	(0.01)	(0.00)	(0.01)	(0.01)	(0.01)	(0.01)	(0.01)	(0.01)
Variance: individual	0.23***	0.22***	0.16***	0.16***	0.14***	0.13***	0.16***	0.16***	0.11***	0.11***	0.22***	0.22***
	(0.01)	(0.01)	(0.03)	(0.03)	(0.01)	(0.01)	(0.02)	(0.02)	(0.01)	(0.01)	(0.01)	(0.01)
N	800	800	120	120	276	276	284	284	296	296	683	683
Multilevel linear regression models
Standard errors in parentheses
* p < 0.05, ** p < 0.01, *** p < 0.001

## Sheet: Table 3c
Table 3c. Predictors of speaking mainly the L1 with parents among young people with origins in the Former Yugoslavia and Turkey separately
	Former Yugoslavia										Turkey
	Austria	Austria	Denmark	Denmark	Germany	Germany	Luxembourg	Luxembourg	Switzerland	Switzerland	Austria	Austria	Belgium	Belgium	Denmark	Denmark	Germany	Germany	Switzerland	Switzerland
	M1g	M2g	M1g	M2g	M1g	M2g	M1g	M2g	M1g	M2g	M1h	M2h	M1h	M2h	M1h	M2h	M1h	M2h	M1h	M2h
Parental SES	-0.08**	-0.09**	0.02	-0.03	-0.11	-0.10	-0.05*	-0.05*	-0.06*	-0.06**	-0.14***	-0.13***	-0.20***	-0.19***	-0.06*	-0.06*	-0.11***	-0.11***	-0.09	-0.08
	(0.03)	(0.03)	(0.06)	(0.07)	(0.06)	(0.06)	(0.02)	(0.02)	(0.02)	(0.02)	(0.03)	(0.03)	(0.05)	(0.04)	(0.03)	(0.03)	(0.03)	(0.03)	(0.05)	(0.05)
First generation	0.10	0.10	0.12	0.08	0.24	0.21	0.05	0.05	0.05	0.04	0.37*	0.37*	-0.02	-0.02	0.31*	0.28*	0.53*	0.52*	0.29	0.35
	(0.08)	(0.08)	(0.29)	(0.28)	(0.22)	(0.22)	(0.08)	(0.08)	(0.09)	(0.09)	(0.16)	(0.16)	(0.29)	(0.27)	(0.13)	(0.12)	(0.21)	(0.21)	(0.20)	(0.21)
Age at migration	0.01	0.01	-0.05	-0.03	0.02	0.03	-0.01	-0.01	0.02*	0.02*	-0.03	-0.03	0.03	0.03	-0.06*	-0.06*	0.02	0.02	-0.03	-0.03
	(0.01)	(0.01)	(0.06)	(0.06)	(0.02)	(0.02)	(0.01)	(0.01)	(0.01)	(0.01)	(0.02)	(0.02)	(0.03)	(0.03)	(0.03)	(0.02)	(0.03)	(0.03)	(0.02)	(0.02)
Proportion FL immigrants in school		0.18		0.77		0.28		0.33		0.40*		0.22		1.16***		0.65***		0.07		0.27
		(0.17)		(0.41)		(0.33)		(0.37)		(0.16)		(0.18)		(0.26)		(0.18)		(0.24)		(0.47)
School mean SES		0.07		0.44*		-0.02		0.08		0.12		-0.04		0.11		0.08		0.02		-0.08
		(0.07)		(0.17)		(0.11)		(0.12)		(0.07)		(0.09)		(0.11)		(0.08)		(0.08)		(0.18)
Gender (female)	-0.17***	-0.18***	-0.28**	-0.26**	-0.07	-0.08	-0.07	-0.07	-0.21***	-0.20***	-0.04	-0.05	-0.01	-0.01	-0.15**	-0.18***	-0.03	-0.04	0.04	0.03
(ref. male)	(0.04)	(0.04)	(0.09)	(0.09)	(0.09)	(0.09)	(0.04)	(0.04)	(0.04)	(0.04)	(0.06)	(0.06)	(0.08)	(0.08)	(0.05)	(0.05)	(0.06)	(0.06)	(0.09)	(0.09)
Relative grade	-0.01	0.00	0.21	0.17	-0.02	0.00	-0.02	-0.02	-0.02	-0.01	0.02	0.05	-0.04	-0.01	0.02	0.02	0.04	0.04	-0.04	-0.01
	(0.03)	(0.04)	(0.13)	(0.12)	(0.07)	(0.07)	(0.03)	(0.03)	(0.04)	(0.04)	(0.04)	(0.04)	(0.06)	(0.05)	(0.06)	(0.06)	(0.04)	(0.04)	(0.07)	(0.08)
School language (ref. German)
Dutch													-0.15	-0.20
													(0.18)	(0.16)
French							-0.26**	-0.27**	-0.12*	-0.11			-0.32	-0.37*					-0.30*	-0.32*
							(0.08)	(0.08)	(0.06)	(0.06)			(0.18)	(0.17)					(0.13)	(0.13)
English							0.33	0.30
							(0.26)	(0.26)
Italian									-0.23***	-0.21**									-0.37*	-0.31
									(0.06)	(0.06)									(0.16)	(0.16)
Constant	0.53***	0.52***	0.49***	0.34***	0.23**	0.16	0.87***	0.77***	0.53***	0.47***	0.34***	0.32***	0.42*	0.38*	0.20***	0.15***	0.11*	0.11	0.34***	0.28*
	(0.04)	(0.04)	(0.07)	(0.09)	(0.08)	(0.10)	(0.04)	(0.11)	(0.04)	(0.05)	(0.07)	(0.07)	(0.18)	(0.16)	(0.04)	(0.04)	(0.05)	(0.06)	(0.08)	(0.13)
Variance: school	0.01***	0.01***	0.00***	0.00	0.00***	0.00***	0.02***	0.01***	0.01***	0.01***	0.03***	0.03***	0.04***	0.01	0.01***	0.00***	0.00	0.00	0.00***	0.00***
	(0.01)	(0.01)	(0.00)	(0.00)	(0.00)	(0.00)	(0.01)	(0.01)	(0.01)	(0.01)	(0.02)	(0.02)	(0.02)	(0.02)	(0.01)	(0.00)	(0.01)	(0.01)	(0.00)	(0.00)
Variance: individual	0.23***	0.23***	0.19***	0.18***	0.17***	0.16***	0.11***	0.11***	0.21***	0.21***	0.20***	0.20***	0.16***	0.16***	0.11***	0.10***	0.16***	0.16***	0.20***	0.19***
	(0.02)	(0.02)	(0.03)	(0.03)	(0.03)	(0.03)	(0.01)	(0.01)	(0.01)	(0.01)	(0.02)	(0.02)	(0.03)	(0.03)	(0.01)	(0.01)	(0.02)	(0.02)	(0.03)	(0.03)
N	519	519	88	88	78	78	296	296	586	586	281	281	120	120	188	188	206	206	97	97
Multilevel linear regression models
Standard errors in parentheses
* p < 0.05, ** p < 0.01, *** p < 0.001

## Sheet: Table 4a
Table 4a. Predictors of speaking only the L2 with parents among all children of immigrants
	Austria	Austria	Belgium	Belgium	Denmark	Denmark	Germany	Germany	Luxembourg	Luxembourg	Switzerland	Switzerland
	M1c	M2c	M1c	M2c	M1c	M2c	M1c	M2c	M1c	M2c	M1c	M2c
Parental SES	0.05***	0.06***	0.03**	0.03**	0.03*	0.04**	0.03*	0.03	0.03***	0.02**	0.03*	0.03**
	(0.01)	(0.01)	(0.01)	(0.01)	(0.01)	(0.01)	(0.01)	(0.01)	(0.01)	(0.01)	(0.01)	(0.01)
First generation	-0.05	-0.05	0.02	0.00	-0.11	-0.11	-0.16**	-0.16**	-0.03	-0.03	-0.16***	-0.16***
	(0.04)	(0.04)	(0.04)	(0.04)	(0.06)	(0.06)	(0.06)	(0.06)	(0.02)	(0.02)	(0.03)	(0.03)
Age at migration	-0.01*	-0.01**	-0.02***	-0.01***	-0.02**	-0.02**	-0.02**	-0.02**	-0.00*	-0.00	-0.01*	-0.01*
	(0.00)	(0.00)	(0.00)	(0.00)	(0.01)	(0.01)	(0.01)	(0.01)	(0.00)	(0.00)	(0.00)	(0.00)
Proportion FL immigrants in school		-0.38***		-0.58***		-1.16***		-0.73***		-0.21*		-0.71***
		(0.07)		(0.09)		(0.10)		(0.11)		(0.09)		(0.08)
School mean SES		-0.11***		-0.10**		-0.27***		-0.09*		0.04		-0.13***
		(0.03)		(0.03)		(0.04)		(0.03)		(0.03)		(0.03)
Gender (female)	0.02	0.04	-0.02	-0.02	0.04	0.03	-0.03	-0.02	-0.01	-0.01	0.01	0.01
(ref. male)	(0.02)	(0.02)	(0.02)	(0.02)	(0.03)	(0.02)	(0.03)	(0.03)	(0.01)	(0.01)	(0.02)	(0.02)
Relative grade	0.01	-0.01	0.03	0.02	0.05	0.06	0.01	-0.01	-0.01	-0.01	0.02	0.01
	(0.02)	(0.02)	(0.02)	(0.02)	(0.03)	(0.03)	(0.02)	(0.02)	(0.01)	(0.01)	(0.02)	(0.02)
School language (ref. German)
Dutch			0.01	0.01
			(0.07)	(0.06)
French			0.18*	0.17**					0.21***	0.21***	0.19***	0.19***
			(0.07)	(0.06)					(0.02)	(0.02)	(0.03)	(0.02)
English									0.24***	0.24***
									(0.03)	(0.04)
Italian											0.33***	0.26***
											(0.03)	(0.03)
Country of origin
Afghanistan	ref.	ref.			ref.	ref.
Former Yugoslavia (Bosnia-Herzegovina, Croatia, Kosovo, Macedonia, Montenegro, Serbia, Slovenia)	-0.19*	-0.20**									-0.16*	-0.12
	(0.08)	(0.08)									(0.07)	(0.07)
another country inside of Europe (AUT)	-0.13	-0.13
	(0.08)	(0.08)
another country outside of Europe (AUT)	-0.03	-0.01
	(0.08)	(0.08)
Germany	0.46***	0.43***	-0.03	-0.01					0.11**	0.11*	0.56***	0.56***
	(0.09)	(0.09)	(0.09)	(0.09)					(0.04)	(0.04)	(0.08)	(0.08)
Syria	-0.23	-0.22			-0.13	-0.13
	(0.12)	(0.12)			(0.10)	(0.10)
Turkey	-0.16*	-0.16*	-0.57***	-0.53***	0.03	-0.01	-0.19	-0.19			-0.03	0.02
	(0.08)	(0.08)	(0.07)	(0.07)	(0.06)	(0.06)	(0.11)	(0.10)			(0.08)	(0.08)
France			ref.	ref.					0.05	0.05	0.47***	0.48***
									(0.03)	(0.03)	(0.09)	(0.09)
Netherlands			-0.01	0.02
			(0.08)	(0.07)
A Sub-Saharan country (Africa excl. Maghreb)			-0.26***	-0.22***
			(0.07)	(0.06)
North African country (Maghreb)			-0.35***	-0.29***
			(0.07)	(0.06)
Other Western European country (BEL)			-0.52***	-0.48***
			(0.07)	(0.07)
An Eastern European country			-0.61***	-0.57***
			(0.07)	(0.06)
Another country (BEL)			-0.51***	-0.46***
			(0.07)	(0.06)
The Faroe Islands					-0.01	-0.08
					(0.19)	(0.18)
Greenland					0.50*	0.39
					(0.22)	(0.21)
Finland					0.35	0.26
					(0.48)	(0.45)
Iceland					0.03	-0.00
					(0.19)	(0.18)
Iraq					-0.15*	-0.11
					(0.07)	(0.06)
Lebanon					-0.04	-0.02
					(0.07)	(0.07)
Norway					-0.00	-0.05
					(0.17)	(0.16)
Pakistan					0.00	-0.00
					(0.08)	(0.07)
Somalia					0.09	0.11
					(0.07)	(0.06)
Sweden					0.18	0.15
					(0.22)	(0.21)
Other European country (DNK)					-0.13	-0.14*
					(0.07)	(0.06)
Other non-European country (DNK)					0.03	0.03
					(0.06)	(0.06)
One of the former Yugoslav republics					-0.15*	-0.16*			-0.45***	-0.43***
					(0.07)	(0.07)			(0.04)	(0.04)
Bosnia and Herzegovina							ref.	ref.
Croatia							-0.18	-0.12
							(0.16)	(0.15)
Greece							-0.14	-0.16
							(0.17)	(0.17)
Italy							-0.26	-0.24	-0.39***	-0.38***	0.21**	0.24**
							(0.14)	(0.14)	(0.04)	(0.04)	(0.08)	(0.08)
Montenegro							-0.17	-0.11
							(0.28)	(0.27)
Poland							-0.13	-0.20
							(0.11)	(0.11)
Serbia							-0.26	-0.25
							(0.14)	(0.14)
FYR Macedonia							-0.08	-0.04
							(0.18)	(0.18)
One of the former USSR republics							0.02	-0.03
							(0.11)	(0.10)
Another country (DEU)							-0.09	-0.09
							(0.10)	(0.10)
Belgium									ref.	ref.
Cape Verde									-0.45***	-0.43***
									(0.05)	(0.05)
Portugal									-0.51***	-0.49***	-0.06	-0.03
									(0.03)	(0.03)	(0.08)	(0.08)
Other European Union Country (LUX)									-0.36***	-0.35***
									(0.04)	(0.04)
Another country (LUX)									-0.34***	-0.34***
									(0.03)	(0.03)
Albania											ref.	ref.
Austria											0.47***	0.51***
											(0.11)	(0.11)
Liechtenstein											0.60	0.71
											(0.42)	(0.42)
Spain											0.02	0.04
											(0.10)	(0.10)
Another country (CHE)											0.03	0.07
											(0.07)	(0.07)
Constant	0.43***	0.47***	0.81***	0.82***	0.62***	0.76***	0.60***	0.69***	0.52***	0.58***	0.33***	0.43***
	(0.08)	(0.08)	(0.09)	(0.09)	(0.06)	(0.05)	(0.10)	(0.10)	(0.03)	(0.04)	(0.07)	(0.07)
Variance: school	0.00**	0.00***	0.01***	0.00***	0.01***	0.00***	0.00	0.00***	0.00***	0.00***	0.00***	0.00
	(0.00)	(0.00)	(0.00)	(0.00)	(0.00)	(0.00)	(0.00)	(0.00)	(0.00)	(0.00)	(0.00)	(0.00)
Variance: individual	0.16***	0.16***	0.17***	0.17***	0.21***	0.20***	0.20***	0.19***	0.10***	0.10***	0.17***	0.17***
	(0.01)	(0.01)	(0.01)	(0.01)	(0.01)	(0.01)	(0.01)	(0.01)	(0.00)	(0.00)	(0.01)	(0.01)
N	1345	1345	1361	1361	1406	1406	987	987	2643	2643	1895	1895
Multilevel linear regression models
Standard errors in parentheses
* p < 0.05, ** p < 0.01, *** p < 0.001

## Sheet: Table 4b
Table 4b. Predictors of speaking only the L2 with parents among selected group
	Austria	Austria	Belgium	Belgium	Denmark	Denmark	Germany	Germany	Luxembourg	Luxembourg	Switzerland	Switzerland
	M1d	M2d	M1d	M2d	M1d	M2d	M1d	M2d	M1d	M2d	M1d	M2d
Parental SES	0.05**	0.06**	0.10*	0.10*	0.05	0.06*	0.08**	0.05	0.03	0.02	0.08***	0.08***
	(0.02)	(0.02)	(0.04)	(0.04)	(0.03)	(0.03)	(0.03)	(0.03)	(0.01)	(0.02)	(0.02)	(0.02)
First generation	-0.06	-0.05	0.41	0.40	-0.17	-0.11	-0.27	-0.25	0.12*	0.11*	-0.09	-0.10
	(0.06)	(0.06)	(0.26)	(0.25)	(0.15)	(0.14)	(0.17)	(0.17)	(0.05)	(0.05)	(0.07)	(0.07)
Age at migration	-0.01	-0.01	-0.06*	-0.06*	0.02	0.01	-0.01	-0.01	-0.02**	-0.02**	0.00	-0.00
	(0.01)	(0.01)	(0.03)	(0.03)	(0.03)	(0.03)	(0.02)	(0.02)	(0.01)	(0.01)	(0.01)	(0.01)
Proportion FL immigrants in school		-0.41***		-0.62*		-1.53***		-0.19		-0.14		-0.70***
		(0.10)		(0.30)		(0.21)		(0.22)		(0.18)		(0.13)
School mean SES		-0.10*		-0.12		-0.32***		0.08		0.01		-0.10
		(0.05)		(0.13)		(0.09)		(0.07)		(0.06)		(0.06)
Gender (female)	0.00	0.02	-0.07	-0.06	0.22***	0.23***	-0.00	0.01	0.01	0.01	0.07*	0.06*
(ref. male)	(0.03)	(0.03)	(0.07)	(0.07)	(0.06)	(0.05)	(0.05)	(0.05)	(0.03)	(0.03)	(0.03)	(0.03)
Relative grade	-0.01	-0.04	0.03	0.02	-0.09	-0.07	-0.02	-0.05	-0.02	-0.02	-0.00	-0.04
	(0.02)	(0.02)	(0.05)	(0.05)	(0.07)	(0.06)	(0.04)	(0.04)	(0.02)	(0.02)	(0.03)	(0.03)
School language (ref. German)
Dutch			0.02	0.04
			(0.18)	(0.17)
French			0.11	0.11					0.36***	0.35***	0.12*	0.11*
			(0.19)	(0.18)					(0.05)	(0.05)	(0.05)	(0.04)
English									0.08	0.07
									(0.16)	(0.16)
Italian											0.22***	0.19***
											(0.05)	(0.05)
Country of origin
Turkey	ref.	ref.			ref.	ref.	ref.	ref.			ref.	ref.
Ex-Yugoslavia	-0.02	-0.02			-0.17**	-0.15**	0.04	0.06			-0.13**	-0.14**
	(0.03)	(0.03)			(0.06)	(0.06)	(0.07)	(0.07)			(0.05)	(0.04)
Constant	0.27***	0.30***	0.35*	0.39*	0.53***	0.67***	0.47***	0.52***	0.04*	0.10	0.35***	0.49***
	(0.04)	(0.04)	(0.18)	(0.17)	(0.05)	(0.05)	(0.05)	(0.06)	(0.02)	(0.06)	(0.05)	(0.05)
Variance: school	0.01***	0.00***	0.09***	0.07***	0.02***	0.00***	0.00	0.00	0.00***	0.00	0.00	0.00***
	(0.00)	(0.00)	(0.03)	(0.03)	(0.01)	(0.00)	(0.01)	(0.01)	(0.00)	(0.00)	(0.00)	(0.00)
Variance: individual	0.16***	0.15***	0.09***	0.09***	0.20***	0.18***	0.20***	0.20***	0.05***	0.04***	0.17***	0.16***
	(0.01)	(0.01)	(0.02)	(0.02)	(0.02)	(0.02)	(0.02)	(0.02)	(0.00)	(0.00)	(0.01)	(0.01)
N	800	800	120	120	276	276	284	284	296	296	683	683
Multilevel linear regression models
Standard errors in parentheses
* p < 0.05, ** p < 0.01, *** p < 0.001

## Sheet: Table 4c
Table 4c. Predictors of speaking only the L2 with parents among young people with origins in the Former Yugoslavia and Turkey separately
	Former Yugoslavia										Turkey
	Austria	Austria	Denmark	Denmark	Germany	Germany	Luxembourg	Luxembourg	Switzerland	Switzerland	Austria	Austria	Belgium	Belgium	Denmark	Denmark	Germany	Germany	Switzerland	Switzerland
	M1i	M2i	M1i	M2i	M1i	M2i	M1i	M2i	M1i	M2i	M1j	M2j	M1j	M2j	M1j	M2j	M1j	M2j	M1j	M2j
Parental SES	0.04	0.05*	0.03	0.06	0.07	0.04	0.03	0.02	0.08***	0.08***	0.06*	0.06*	0.10*	0.10*	0.03	0.05	0.08**	0.06	0.11*	0.10
	(0.02)	(0.02)	(0.07)	(0.07)	(0.06)	(0.06)	(0.01)	(0.02)	(0.02)	(0.02)	(0.03)	(0.03)	(0.04)	(0.04)	(0.03)	(0.03)	(0.03)	(0.03)	(0.05)	(0.05)
First generation	-0.05	-0.04	-0.27	-0.13	-0.44	-0.39	0.12*	0.11*	-0.10	-0.09	-0.17	-0.19	0.41	0.40	-0.16	-0.13	-0.10	-0.11	0.01	-0.15
	(0.06)	(0.06)	(0.30)	(0.29)	(0.23)	(0.22)	(0.05)	(0.05)	(0.08)	(0.08)	(0.14)	(0.13)	(0.26)	(0.25)	(0.17)	(0.16)	(0.25)	(0.25)	(0.20)	(0.20)
Age at migration	-0.01	-0.01	0.06	0.02	-0.00	-0.01	-0.02**	-0.02**	-0.00	-0.00	0.01	0.02	-0.06*	-0.06*	-0.00	0.00	-0.02	-0.02	0.00	0.01
	(0.01)	(0.01)	(0.06)	(0.06)	(0.02)	(0.02)	(0.01)	(0.01)	(0.01)	(0.01)	(0.02)	(0.02)	(0.03)	(0.03)	(0.04)	(0.03)	(0.03)	(0.03)	(0.02)	(0.02)
Proportion FL immigrants in school		-0.38**		-1.37**		-0.48		-0.14		-0.64***		-0.42**		-0.62*		-1.54***		-0.05		-1.11*
		(0.14)		(0.42)		(0.35)		(0.18)		(0.13)		(0.15)		(0.30)		(0.24)		(0.27)		(0.46)
School mean SES		-0.11		-0.30		0.08		0.01		-0.11		-0.06		-0.12		-0.29**		0.09		-0.11
		(0.06)		(0.18)		(0.11)		(0.06)		(0.06)		(0.07)		(0.13)		(0.10)		(0.09)		(0.17)
Gender (female)	0.04	0.06	0.33***	0.30**	0.02	0.03	0.01	0.01	0.09**	0.09**	-0.05	-0.03	-0.07	-0.06	0.18**	0.20**	-0.02	-0.01	-0.13	-0.10
(ref. male)	(0.04)	(0.04)	(0.10)	(0.09)	(0.10)	(0.09)	(0.03)	(0.03)	(0.03)	(0.03)	(0.05)	(0.05)	(0.07)	(0.07)	(0.07)	(0.06)	(0.07)	(0.07)	(0.09)	(0.09)
Relative grade	-0.01	-0.03	-0.36**	-0.30*	-0.04	-0.08	-0.02	-0.02	-0.00	-0.03	-0.01	-0.04	0.03	0.02	0.03	0.01	-0.02	-0.04	-0.04	-0.09
	(0.03)	(0.03)	(0.13)	(0.12)	(0.07)	(0.07)	(0.02)	(0.02)	(0.03)	(0.03)	(0.04)	(0.04)	(0.05)	(0.05)	(0.08)	(0.07)	(0.05)	(0.05)	(0.07)	(0.08)
School language (ref. German)
Dutch													0.02	0.04
													(0.18)	(0.17)
French							0.36***	0.35***	0.12*	0.11*			0.11	0.11					0.08	0.10
							(0.05)	(0.05)	(0.05)	(0.05)			(0.19)	(0.18)					(0.13)	(0.13)
English							0.08	0.07
							(0.16)	(0.16)
Italian									0.22***	0.19***									0.37*	0.25
									(0.05)	(0.05)									(0.16)	(0.16)
Constant	0.22***	0.25***	0.26***	0.42***	0.52***	0.65***	0.04*	0.10	0.21***	0.33***	0.30***	0.34***	0.35*	0.39*	0.58***	0.70***	0.48***	0.51***	0.44***	0.68***
	(0.03)	(0.04)	(0.07)	(0.09)	(0.09)	(0.10)	(0.02)	(0.06)	(0.03)	(0.04)	(0.06)	(0.06)	(0.18)	(0.17)	(0.06)	(0.05)	(0.06)	(0.06)	(0.08)	(0.12)
Variance: school	0.01***	0.01***	0.02	0.00***	0.03**	0.02*	0.00***	0.00	0.00***	0.00***	0.02***	0.01***	0.09***	0.07***	0.03***	0.00***	0.00	0.00***	0.00***	0.00***
	(0.01)	(0.01)	(0.04)	(0.00)	(0.04)	(0.03)	(0.00)	(0.00)	(0.00)	(0.00)	(0.01)	(0.01)	(0.03)	(0.03)	(0.02)	(0.00)	(0.00)	(0.00)	(0.00)	(0.00)
Variance: individual	0.15***	0.15***	0.19***	0.18***	0.15***	0.15***	0.05***	0.04***	0.16***	0.16***	0.15***	0.15***	0.09***	0.09***	0.18***	0.18***	0.21***	0.21***	0.20***	0.18***
	(0.01)	(0.01)	(0.05)	(0.03)	(0.04)	(0.04)	(0.00)	(0.00)	(0.01)	(0.01)	(0.02)	(0.02)	(0.02)	(0.02)	(0.02)	(0.02)	(0.02)	(0.02)	(0.03)	(0.03)
N	519	519	88	88	78	78	296	296	586	586	281	281	120	120	188	188	206	206	97	97
Multilevel linear regression models
Standard errors in parentheses
* p < 0.05, ** p < 0.01, *** p < 0.001

## Sheet: Table 5a
Table 5a. Predictors of speaking both the L1 and the L2 with parents among all children of immigrants
	Austria	Austria	Belgium	Belgium	Denmark	Denmark	Germany	Germany	Luxembourg	Luxembourg	Switzerland	Switzerland
	M1e	M2e	M1e	M2e	M1e	M2e	M1e	M2e	M1e	M2e	M1e	M2e
Parental SES	0.03*	0.03*	0.01	0.01	-0.01	-0.01	0.02	0.03*	0.01	0.01*	0.01	0.01
	(0.01)	(0.01)	(0.01)	(0.01)	(0.01)	(0.01)	(0.01)	(0.01)	(0.01)	(0.01)	(0.01)	(0.01)
First generation	-0.03	-0.03	-0.07	-0.07	-0.00	-0.00	-0.01	-0.01	-0.02	-0.01	-0.00	-0.00
	(0.04)	(0.04)	(0.04)	(0.04)	(0.05)	(0.05)	(0.06)	(0.06)	(0.02)	(0.02)	(0.03)	(0.03)
Age at migration	-0.00	-0.00	0.00	0.00	-0.00	-0.00	-0.01	-0.01	0.00	0.00	-0.01*	-0.01*
	(0.00)	(0.00)	(0.00)	(0.00)	(0.01)	(0.01)	(0.01)	(0.01)	(0.00)	(0.00)	(0.00)	(0.00)
Proportion FL immigrants in school		0.16*		0.12		0.48***		0.29**		0.02		0.30***
		(0.08)		(0.08)		(0.08)		(0.11)		(0.05)		(0.08)
School mean SES		0.03		0.02		0.12***		-0.00		-0.03		-0.00
		(0.04)		(0.03)		(0.03)		(0.03)		(0.02)		(0.03)
Gender (female)	0.08***	0.07**	0.05*	0.05*	0.03	0.03	0.06*	0.06*	0.03**	0.03*	0.06***	0.06***
(ref. male)	(0.02)	(0.02)	(0.02)	(0.02)	(0.02)	(0.02)	(0.03)	(0.03)	(0.01)	(0.01)	(0.02)	(0.02)
Relative grade	0.00	0.01	-0.02	-0.02	-0.05*	-0.05*	-0.02	-0.01	0.00	0.01	-0.00	0.02
	(0.02)	(0.02)	(0.02)	(0.02)	(0.02)	(0.02)	(0.02)	(0.02)	(0.01)	(0.01)	(0.02)	(0.02)
School language (ref. German)
Dutch			-0.02	-0.02
			(0.05)	(0.05)
French			0.03	0.04					0.07***	0.07***	0.05*	0.05*
			(0.05)	(0.06)					(0.01)	(0.01)	(0.02)	(0.02)
English									0.01	0.03
									(0.02)	(0.03)
Italian											0.01	0.03
											(0.03)	(0.03)
Country of origin
Afghanistan	ref.	ref.			ref.	ref.
Former Yugoslavia (Bosnia-Herzegovina, Croatia, Kosovo, Macedonia, Montenegro, Serbia, Slovenia)	-0.02	-0.02									-0.10	-0.11
	(0.08)	(0.08)									(0.07)	(0.07)
another country inside of Europe (AUT)	-0.11	-0.11
	(0.08)	(0.08)
another country outside of Europe (AUT)	-0.03	-0.04
	(0.08)	(0.08)
Germany	-0.20*	-0.19*	0.04	0.03					0.14***	0.14***	-0.32***	-0.31***
	(0.09)	(0.09)	(0.08)	(0.08)					(0.04)	(0.04)	(0.08)	(0.08)
Syria	0.10	0.09			0.12	0.12
	(0.12)	(0.12)			(0.09)	(0.08)
Turkey	0.03	0.03	0.22***	0.22**	0.08	0.10	0.22*	0.22*			-0.14	-0.15*
	(0.08)	(0.08)	(0.07)	(0.07)	(0.05)	(0.05)	(0.10)	(0.10)			(0.08)	(0.08)
France			ref.	ref.					-0.03	-0.03	-0.43***	-0.43***
									(0.03)	(0.03)	(0.09)	(0.09)
Netherlands			0.10	0.10
			(0.06)	(0.06)
A Sub-Saharan country (Africa excl. Maghreb)			0.12*	0.11
			(0.06)	(0.06)
North African country (Maghreb)			0.14*	0.13*
			(0.06)	(0.06)
Other Western European country (BEL)			0.14*	0.13*
			(0.06)	(0.06)
An Eastern European country			0.14*	0.13*
			(0.06)	(0.06)
Another country (BEL)			0.14*	0.13*
			(0.06)	(0.06)
The Faroe Islands					-0.13	-0.10
					(0.15)	(0.15)
Greenland					-0.13	-0.10
					(0.18)	(0.18)
Finland					-0.12	-0.11
					(0.39)	(0.38)
Iceland					-0.12	-0.11
					(0.15)	(0.15)
Iraq					0.06	0.04
					(0.05)	(0.05)
Lebanon					0.10	0.09
					(0.06)	(0.06)
Norway					0.20	0.22
					(0.14)	(0.13)
Pakistan					0.06	0.06
					(0.06)	(0.06)
Somalia					-0.00	-0.01
					(0.05)	(0.05)
Sweden					-0.12	-0.11
					(0.18)	(0.18)
Other European country (DNK)					0.03	0.03
					(0.06)	(0.05)
Other non-European country (DNK)					0.06	0.05
					(0.05)	(0.05)
One of the former Yugoslav republics					0.09	0.09			0.08*	0.06*
					(0.06)	(0.06)			(0.03)	(0.03)
Bosnia and Herzegovina							ref.	ref.
Croatia							0.29	0.25
							(0.15)	(0.15)
Greece							0.08	0.08
							(0.17)	(0.17)
Italy							0.24	0.22	0.01	-0.00	-0.28***	-0.29***
							(0.13)	(0.13)	(0.04)	(0.04)	(0.07)	(0.07)
Montenegro							-0.14	-0.16
							(0.27)	(0.27)
Poland							0.05	0.08
							(0.11)	(0.11)
Serbia							0.17	0.16
							(0.13)	(0.13)
FYR Macedonia							0.19	0.17
							(0.17)	(0.17)
One of the former USSR republics							0.05	0.08
							(0.10)	(0.10)
Another country (DEU)							0.11	0.12
							(0.10)	(0.10)
Belgium									ref.	ref.
Cape Verde									0.10**	0.09*
									(0.04)	(0.04)
Portugal									0.03	0.01	-0.23***	-0.25***
									(0.03)	(0.03)	(0.07)	(0.07)
Other European Union Country (LUX)									0.06	0.05
									(0.03)	(0.03)
Another country (LUX)									0.05	0.05
									(0.03)	(0.03)
Albania											ref.	ref.
Austria											-0.31**	-0.31**
											(0.11)	(0.11)
Liechtenstein											-0.46	-0.46
											(0.39)	(0.39)
Spain											-0.27**	-0.28**
											(0.09)	(0.09)
Another country (CHE)											-0.25***	-0.27***
											(0.07)	(0.07)
Constant	0.29***	0.27**	0.03	0.03	0.10*	0.04	0.16	0.12	0.00	0.01	0.39***	0.34***
	(0.08)	(0.08)	(0.08)	(0.08)	(0.05)	(0.05)	(0.10)	(0.10)	(0.03)	(0.03)	(0.07)	(0.07)
Variance: school	0.00***	0.00***	0.00***	0.00***	0.00***	0.00	0.00***	0.00***	0.00***	0.00***	0.00***	0.00***
	(0.00)	(0.00)	(0.00)	(0.00)	(0.00)	(0.00)	(0.00)	(0.00)	(0.00)	(0.00)	(0.00)	(0.00)
Variance: individual	0.18***	0.18***	0.15***	0.15***	0.14***	0.14***	0.19***	0.19***	0.07***	0.07***	0.15***	0.15***
	(0.01)	(0.01)	(0.01)	(0.01)	(0.01)	(0.01)	(0.01)	(0.01)	(0.00)	(0.00)	(0.01)	(0.00)
N	1345	1345	1361	1361	1406	1406	987	987	2643	2643	1895	1895
Multilevel linear regression models
Standard errors in parentheses
* p < 0.05, ** p < 0.01, *** p < 0.001

[truncated: 20 more sheets: Table 5b, Table 5c, Table 6a, Table 6b, Table 6c, Table 6d, Table 6e, Table 6f, Table 7a, Table 7b, Table 7c, Table 7d, Table 7e, Table 7f, Table 8a, Table 8b, Table 8c, Table 8d, Table 8e, Table 8f]
